# Supplementary material for: Redescription of two species of Oplitis Berlese (Acari, Mesostigmata, Oplitidae) from Iran
Source: Zookeys. 2016 Aug 11;(610):13–22. doi: 10.3897/zookeys.610.9965 (PMC4992810; doi:10.3897/zookeys.610.9965)
Supplement: XML Treatment for Oplitis [file zookeys.610.9965-treatment1.xml]

<!DOCTYPE tp:taxon-treatment
  PUBLIC "-//TaxonX//DTD Taxonomic Treatment Publishing DTD v0 20100105//EN" "tax-treatment-NSO.dtd">
<tp:taxon-treatment xmlns:tp="http://www.plazi.org/taxpub"><tp:treatment-meta><kwd-group><label>Taxon classification</label><kwd><named-content content-type="kingdom">Animalia</named-content></kwd><kwd><named-content content-type="order">Mesostigmata</named-content></kwd><kwd><named-content content-type="family">Oplitidae</named-content></kwd></kwd-group><mixed-citation publication-type="journal"><person-group><name><surname>Babaeian</surname><given-names>Esmaeil</given-names></name><name><surname>Saboori</surname><given-names>Alireza</given-names></name><name><surname>Gwiazdowicz</surname><given-names>Dariusz J.</given-names></name><name><surname>Etemad</surname><given-names>Vahid</given-names></name></person-group><article-title>Redescription of two species of <italic><tp:taxon-name><tp:taxon-name-part taxon-name-part-type="genus">Oplitis</tp:taxon-name-part></tp:taxon-name></italic> Berlese (<tp:taxon-name><tp:taxon-name-part taxon-name-part-type="subclass">Acari</tp:taxon-name-part></tp:taxon-name>, <tp:taxon-name><tp:taxon-name-part taxon-name-part-type="order">Mesostigmata</tp:taxon-name-part></tp:taxon-name>, <tp:taxon-name><tp:taxon-name-part taxon-name-part-type="family">Oplitidae</tp:taxon-name-part></tp:taxon-name>) from Iran</article-title><source>Zookeys</source><day>11</day><month>8</month><year>2016</year><volume>2016</volume><issue>610</issue><fpage>13</fpage><lpage>22</lpage><pub-id pub-id-type="doi">10.3897/zookeys.610.9965</pub-id></mixed-citation></tp:treatment-meta><tp:nomenclature><label>Genus</label><tp:taxon-name>
              <tp:taxon-name-part taxon-name-part-type="genus">Oplitis</tp:taxon-name-part>
            </tp:taxon-name><tp:taxon-authority>Berlese, 1884</tp:taxon-authority></tp:nomenclature><tp:treatment-sec sec-type="type species" id="SECID0E3GAC"><title>Type species.</title><p>
              <italic><tp:taxon-name><tp:taxon-name-part taxon-name-part-type="genus">Uropoda</tp:taxon-name-part> <tp:taxon-name-part taxon-name-part-type="species">paradoxa</tp:taxon-name-part></tp:taxon-name></italic> Canestrini and Berlese, 1884 by monotypy.</p></tp:treatment-sec><tp:treatment-sec sec-type="diagnosis" id="SECID0EMHAC"><title>Diagnosis.</title><p>The most detailed diagnosis of <italic><tp:taxon-name><tp:taxon-name-part taxon-name-part-type="genus">Oplitis</tp:taxon-name-part></tp:taxon-name></italic> was provided by <xref ref-type="bibr" rid="B11">Hunter and Farrier (1975</xref>, <xref ref-type="bibr" rid="B12">1976</xref>). Species of this genus have dorsal setae spatulate, cuneiform, scimitar-shaped and setiform, but usually have one (sometimes more) basal asymmetric protuberance. Corniculi relatively short; female genital shield free, oval and without setae, located between coxae II–IV; usually with perigenital ring; palp apotele three-tined. Cheliceral digits nearly of similar length; ventral shield with 4–10 pairs of setae; with or without pre-anal line, anal shield bearing two pairs of circumanal setae (<italic>Ad1</italic>, <!--PageBreak--><italic>Ad2</italic>) and a post-anal seta; epistome 3–5 partite and with denticulate margins. Deutosternum moderately wide, smooth and deliminated posteriorly, bearing 3–4 transverse lines of fine denticles between hypostomal setae <italic>h3</italic> and <italic>pc</italic> and behind <italic>pc</italic>.</p></tp:treatment-sec><ref-list><ref id="B11"><mixed-citation xmlns:xlink="http://www.w3.org/1999/xlink" xlink:type="simple">
          <person-group><name name-style="western"><surname>Hunter</surname><given-names>PE</given-names></name><name name-style="western"><surname>Farrier</surname><given-names>MH</given-names></name></person-group> (<year>1975</year>) <article-title>Mites in the genus <italic><tp:taxon-name><tp:taxon-name-part taxon-name-part-type="genus">Oplitis</tp:taxon-name-part></tp:taxon-name></italic> Berlese (<tp:taxon-name><tp:taxon-name-part taxon-name-part-type="subclass">Acarina</tp:taxon-name-part></tp:taxon-name>: <tp:taxon-name><tp:taxon-name-part taxon-name-part-type="family">Uropodidae</tp:taxon-name-part></tp:taxon-name>) associated with ants (<tp:taxon-name><tp:taxon-name-part taxon-name-part-type="order">Hymenoptera</tp:taxon-name-part></tp:taxon-name>: <tp:taxon-name><tp:taxon-name-part taxon-name-part-type="family">Formicidae</tp:taxon-name-part></tp:taxon-name>) in the southeastern United States. Part I.</article-title> <source>Acarologia</source> <volume>17</volume>: <fpage>595</fpage>–<lpage>623</lpage>.</mixed-citation></ref><ref id="B12"><mixed-citation xmlns:xlink="http://www.w3.org/1999/xlink" xlink:type="simple">
          <person-group><name name-style="western"><surname>Hunter</surname><given-names>PE</given-names></name><name name-style="western"><surname>Farrier</surname><given-names>MH</given-names></name></person-group> (<year>1976</year>) <article-title>Mites in the genus <italic><tp:taxon-name><tp:taxon-name-part taxon-name-part-type="genus">Oplitis</tp:taxon-name-part></tp:taxon-name></italic> Berlese (<tp:taxon-name><tp:taxon-name-part taxon-name-part-type="subclass">Acarina</tp:taxon-name-part></tp:taxon-name>: <tp:taxon-name><tp:taxon-name-part taxon-name-part-type="family">Uropodidae</tp:taxon-name-part></tp:taxon-name>) associated with ants (<tp:taxon-name><tp:taxon-name-part taxon-name-part-type="order">Hymenoptera</tp:taxon-name-part></tp:taxon-name>: <tp:taxon-name><tp:taxon-name-part taxon-name-part-type="family">Formicidae</tp:taxon-name-part></tp:taxon-name>) in the southeastern United States. Part II.</article-title> <source>Acarologia</source> <volume>18</volume>: <fpage>20</fpage>–<lpage>50</lpage>.</mixed-citation></ref></ref-list></tp:taxon-treatment>
