# Supplementary material for: Redescription of two species of Oplitis Berlese (Acari, Mesostigmata, Oplitidae) from Iran
Source: Zookeys. 2016 Aug 11;(610):13–22. doi: 10.3897/zookeys.610.9965 (PMC4992810; doi:10.3897/zookeys.610.9965)
Supplement: XML Treatment for Oplitis exopodi [file zookeys.610.9965-treatment2.xml]

<!DOCTYPE tp:taxon-treatment
  PUBLIC "-//TaxonX//DTD Taxonomic Treatment Publishing DTD v0 20100105//EN" "tax-treatment-NSO.dtd">
<tp:taxon-treatment xmlns:tp="http://www.plazi.org/taxpub"><tp:treatment-meta><kwd-group><label>Taxon classification</label><kwd><named-content content-type="kingdom">Animalia</named-content></kwd><kwd><named-content content-type="order">Mesostigmata</named-content></kwd><kwd><named-content content-type="family">Oplitidae</named-content></kwd></kwd-group><mixed-citation publication-type="journal"><person-group><name><surname>Babaeian</surname><given-names>Esmaeil</given-names></name><name><surname>Saboori</surname><given-names>Alireza</given-names></name><name><surname>Gwiazdowicz</surname><given-names>Dariusz J.</given-names></name><name><surname>Etemad</surname><given-names>Vahid</given-names></name></person-group><article-title>Redescription of two species of <italic><tp:taxon-name><tp:taxon-name-part taxon-name-part-type="genus">Oplitis</tp:taxon-name-part></tp:taxon-name></italic> Berlese (<tp:taxon-name><tp:taxon-name-part taxon-name-part-type="subclass">Acari</tp:taxon-name-part></tp:taxon-name>, <tp:taxon-name><tp:taxon-name-part taxon-name-part-type="order">Mesostigmata</tp:taxon-name-part></tp:taxon-name>, <tp:taxon-name><tp:taxon-name-part taxon-name-part-type="family">Oplitidae</tp:taxon-name-part></tp:taxon-name>) from Iran</article-title><source>Zookeys</source><day>11</day><month>8</month><year>2016</year><volume>2016</volume><issue>610</issue><fpage>13</fpage><lpage>22</lpage><pub-id pub-id-type="doi">10.3897/zookeys.610.9965</pub-id></mixed-citation></tp:treatment-meta><tp:nomenclature><tp:taxon-name>
              <tp:taxon-name-part taxon-name-part-type="genus">Oplitis</tp:taxon-name-part>
              <tp:taxon-name-part taxon-name-part-type="species">exopodi</tp:taxon-name-part>
            </tp:taxon-name><tp:taxon-authority>Hunter &amp; Farrier, 1975</tp:taxon-authority><xref ref-type="fig" rid="F1">Figs 1–7</xref><xref ref-type="fig" rid="F2">, 10–13</xref></tp:nomenclature><tp:treatment-sec sec-type="description" id="SECID0EVJAC"><title>Description of females</title><p>
              <bold>(n = 2).</bold> <italic>Idiosoma</italic>. Length 560–570, width 438–458.</p><p>
              <italic>Dorsum</italic> (Fig. <xref ref-type="fig" rid="F1">1</xref>). Dorsal shield oval, slightly narrowed at both anterior and posterior regions, smooth on whole surface. Dorso-central region with complement of 105 pairs of scimitar-shaped setae (Fig. <xref ref-type="fig" rid="F1">2</xref>). Marginal shield united anteriorly with dorso-central region, with 42 pairs of smooth and needle-like setae.</p><fig id="F1" position="float" orientation="portrait"><label>Figures 1–9.</label><caption><p>
          <italic><tp:taxon-name><tp:taxon-name-part taxon-name-part-type="genus">Oplitis</tp:taxon-name-part> <tp:taxon-name-part taxon-name-part-type="species">exopodi</tp:taxon-name-part></tp:taxon-name></italic> (female): <bold>1</bold> Dorsal view of idiosoma <bold>2</bold> Dorsal seta <bold>3</bold> Ventral view of idiosoma <bold>4</bold> Tritosternum <bold>5</bold> Epistome <bold>6</bold> Hypostome <bold>7</bold> Chelicera. <italic><tp:taxon-name><tp:taxon-name-part taxon-name-part-type="genus">Oplitis</tp:taxon-name-part> <tp:taxon-name-part taxon-name-part-type="species">pennsylvanica</tp:taxon-name-part></tp:taxon-name></italic> (female): <bold>8</bold> Peritreme. <italic><tp:taxon-name><tp:taxon-name-part taxon-name-part-type="genus">Oplitis</tp:taxon-name-part> <tp:taxon-name-part taxon-name-part-type="species">leonardiana</tp:taxon-name-part></tp:taxon-name></italic> (female) <bold>9</bold> Peritreme.</p></caption><graphic xmlns:xlink="http://www.w3.org/1999/xlink" xlink:href="zookeys-610-013-g001.jpg" position="float" orientation="portrait" xlink:type="simple" id="oo_98894.jpg"/></fig><p>
              <italic>Venter</italic> (Fig. <xref ref-type="fig" rid="F1">3</xref>). Tritosternal base narrow, c. 43 long, lacinia three-branched and pilose, lateral branches shorter than bifurcate median branch (Fig. <xref ref-type="fig" rid="F1">4</xref>). Sternal, endopodal and ventral shields smooth, exopodals with small puncta. Genital shield smooth, 157–162 long and 128–133 wide, ratio length/width = 1.21–1.23, situated between coxae II–IV, anterior margin convex and posterior margin straight. Perigenital ring oblong, 235–243 long and 136–143 wide, ratio length/width = 1.69–1.73, extending slightly beyond posterior level of coxae IV, with five crenulations on both anterior and posterior margins; lateral margins smooth and entire, perigenital area with four pairs of very short setae, lateral to genital shield, with two pairs of setae near anterior crenulation, one pair near to posterior crenulation and one pair inserted between coxae IV on inguinal region. Pre-anal line present. Ventral shield smooth, with 4–5 pairs of scimitar-shaped setae, 25–27 in length, <italic>Ad1</italic> scimitar-shaped and 25–26 long, <italic>Ad2</italic> smooth, needle-like and 12–13 long. Peritremes with three subequal convoluted branches. Pedofossae II–IV well developed, pedofossae III foot-shaped and pointed, pedofossae IV narrowing posteriorly and with a rounded tip.</p><p>
              <italic>Gnathosoma</italic> (Figs <xref ref-type="fig" rid="F1">5–7</xref>). Epistome three-branched and with serrate margins, median branch longer than laterals (Fig. <xref ref-type="fig" rid="F1">5</xref>). Corniculi short and horn-like; internal malae numerous and brushy, gnathosomal setae <italic>h1</italic> smooth, <italic>h2</italic> with a few barbs, <italic>h3</italic> and <italic>pc</italic> thickened and denticulated (Fig. <xref ref-type="fig" rid="F1">6</xref>). Cheliceral digits normal for the genus; movable digit 35–38 long, with one subdistal teeth and a terminal hook; fixed digit 47–50 long (from tip to the base of movable digit), with two teeth and a terminal hook; pilus dentilis setiform and minute (Fig. <xref ref-type="fig" rid="F1">7</xref>). Palptarsus with three-tined apotele.</p><p>
              <italic>Legs</italic> (Figs <xref ref-type="fig" rid="F2">10–13</xref>). Leg chaetotaxy agree with Evans, 1972. Leg lengths: leg I 251–263, leg II 240–255, leg III 214–225, and leg IV 224–238 long.</p><fig id="F2" position="float" orientation="portrait"><label>Figures 10–13.</label><caption><p>
          <italic><tp:taxon-name><tp:taxon-name-part taxon-name-part-type="genus">Oplitis</tp:taxon-name-part> <tp:taxon-name-part taxon-name-part-type="species">exopodi</tp:taxon-name-part></tp:taxon-name></italic> (female): <bold>10</bold> Leg I; <bold>11</bold> Leg II; <bold>12</bold> Leg III <bold>13</bold> Leg IV.</p></caption><graphic xmlns:xlink="http://www.w3.org/1999/xlink" xlink:href="zookeys-610-013-g002.jpg" position="float" orientation="portrait" xlink:type="simple" id="oo_98895.jpg"/></fig></tp:treatment-sec><tp:treatment-sec sec-type="remarks" id="SECID0E2OAC"><title>Remarks.</title><p>
              <italic><tp:taxon-name><tp:taxon-name-part taxon-name-part-type="genus">Oplitis</tp:taxon-name-part> <tp:taxon-name-part taxon-name-part-type="species">exopodi</tp:taxon-name-part></tp:taxon-name></italic> was originally found by <xref ref-type="bibr" rid="B11">Hunter and Farrier (1975)</xref> from North Carolina (USA) in association with <italic><tp:taxon-name><tp:taxon-name-part taxon-name-part-type="genus">Solenopsis</tp:taxon-name-part> <tp:taxon-name-part taxon-name-part-type="species">xyloni</tp:taxon-name-part></tp:taxon-name></italic> and <italic><tp:taxon-name><tp:taxon-name-part taxon-name-part-type="genus">Brachyponera</tp:taxon-name-part> <tp:taxon-name-part taxon-name-part-type="species">solitaria</tp:taxon-name-part></tp:taxon-name></italic> (<tp:taxon-name><tp:taxon-name-part taxon-name-part-type="family">Formicidae</tp:taxon-name-part></tp:taxon-name>). It can be distinguished from other known species by dorsal shield smooth and with 105 pairs of scimitar-shaped setae; ventral regions (excluding exopodals) smooth; genital shield elongate, ratio length/width = 1.21–1.23; perigenital ring oblong, with 5 crenulations, ratio length/width = 1.69–1.73; peritremes long and three-convoluted; pre-anal line present; <italic>Ad2</italic> shorter than <italic>Ad1</italic>; pedofossae IV narrow and with rounded tip.</p><p>Our specimens of <italic><tp:taxon-name><tp:taxon-name-part taxon-name-part-type="genus">Oplitis</tp:taxon-name-part> <tp:taxon-name-part taxon-name-part-type="species">exopodi</tp:taxon-name-part></tp:taxon-name></italic> show some variations with illustration given by <xref ref-type="bibr" rid="B11">Hunter and Farrier (1975)</xref>, especially shape of anterior section of peritreme (notched in our specimens, but smooth in with Hunter and Farrier’s illustration), shape of pedofossae III (foot-shaped in our specimens, but wide and pointed in Hunter and Farrier’s <!--PageBreak--><!--PageBreak-->illustration) and the number of scimitar-shaped setae on ventral region (4-5 pairs in our specimens, but 6-8 pairs in Hunter and Farrier’s illustration).</p></tp:treatment-sec><tp:treatment-sec sec-type="material" id="SECID0EABAE"><title>Material examined.</title><p>2 females, Iran, Mazandaran Province, Nowshahr, Kheyrood-Kenar forest, <named-content xmlns:xlink="http://www.w3.org/1999/xlink" content-type="dwc:verbatimCoordinates" xlink:type="simple"><named-content content-type="geo-json" specific-use="{&#34;type&#34;:&#34;Point&#34;,&#34;coordinates&#34;:[50.566667,36.566667]}" id="NCID0EJBAE" xlink:type="simple">36°34'N, 50°34'E</named-content></named-content>, altitude 741 m a.s.l., 27 May, 2015, E. Babaeian coll., in leaf-litter. The type specimens are deposited in the Acarological Collection, Jalal Afshar Zoological Museum, Department of Plant Protection, Faculty of Agriculture, University of Tehran, Karaj, Iran.</p></tp:treatment-sec><ref-list><ref id="B11"><mixed-citation xmlns:xlink="http://www.w3.org/1999/xlink" xlink:type="simple">
          <person-group><name name-style="western"><surname>Hunter</surname><given-names>PE</given-names></name><name name-style="western"><surname>Farrier</surname><given-names>MH</given-names></name></person-group> (<year>1975</year>) <article-title>Mites in the genus <italic><tp:taxon-name><tp:taxon-name-part taxon-name-part-type="genus">Oplitis</tp:taxon-name-part></tp:taxon-name></italic> Berlese (<tp:taxon-name><tp:taxon-name-part taxon-name-part-type="subclass">Acarina</tp:taxon-name-part></tp:taxon-name>: <tp:taxon-name><tp:taxon-name-part taxon-name-part-type="family">Uropodidae</tp:taxon-name-part></tp:taxon-name>) associated with ants (<tp:taxon-name><tp:taxon-name-part taxon-name-part-type="order">Hymenoptera</tp:taxon-name-part></tp:taxon-name>: <tp:taxon-name><tp:taxon-name-part taxon-name-part-type="family">Formicidae</tp:taxon-name-part></tp:taxon-name>) in the southeastern United States. Part I.</article-title> <source>Acarologia</source> <volume>17</volume>: <fpage>595</fpage>–<lpage>623</lpage>.</mixed-citation></ref></ref-list></tp:taxon-treatment>
