# Supplementary material for: Redescription of two species of Oplitis Berlese (Acari, Mesostigmata, Oplitidae) from Iran
Source: Zookeys. 2016 Aug 11;(610):13–22. doi: 10.3897/zookeys.610.9965 (PMC4992810; doi:10.3897/zookeys.610.9965)
Supplement: XML Treatment for Oplitis sarcinulus [file zookeys.610.9965-treatment3.xml]

<!DOCTYPE tp:taxon-treatment
  PUBLIC "-//TaxonX//DTD Taxonomic Treatment Publishing DTD v0 20100105//EN" "tax-treatment-NSO.dtd">
<tp:taxon-treatment xmlns:tp="http://www.plazi.org/taxpub"><tp:treatment-meta><kwd-group><label>Taxon classification</label><kwd><named-content content-type="kingdom">Animalia</named-content></kwd><kwd><named-content content-type="order">Mesostigmata</named-content></kwd><kwd><named-content content-type="family">Oplitidae</named-content></kwd></kwd-group><mixed-citation publication-type="journal"><person-group><name><surname>Babaeian</surname><given-names>Esmaeil</given-names></name><name><surname>Saboori</surname><given-names>Alireza</given-names></name><name><surname>Gwiazdowicz</surname><given-names>Dariusz J.</given-names></name><name><surname>Etemad</surname><given-names>Vahid</given-names></name></person-group><article-title>Redescription of two species of <italic><tp:taxon-name><tp:taxon-name-part taxon-name-part-type="genus">Oplitis</tp:taxon-name-part></tp:taxon-name></italic> Berlese (<tp:taxon-name><tp:taxon-name-part taxon-name-part-type="subclass">Acari</tp:taxon-name-part></tp:taxon-name>, <tp:taxon-name><tp:taxon-name-part taxon-name-part-type="order">Mesostigmata</tp:taxon-name-part></tp:taxon-name>, <tp:taxon-name><tp:taxon-name-part taxon-name-part-type="family">Oplitidae</tp:taxon-name-part></tp:taxon-name>) from Iran</article-title><source>Zookeys</source><day>11</day><month>8</month><year>2016</year><volume>2016</volume><issue>610</issue><fpage>13</fpage><lpage>22</lpage><pub-id pub-id-type="doi">10.3897/zookeys.610.9965</pub-id></mixed-citation></tp:treatment-meta><tp:nomenclature><tp:taxon-name>
              <tp:taxon-name-part taxon-name-part-type="genus">Oplitis</tp:taxon-name-part>
              <tp:taxon-name-part taxon-name-part-type="species">sarcinulus</tp:taxon-name-part>
            </tp:taxon-name><tp:taxon-authority>Hunter &amp; Farrier, 1976</tp:taxon-authority><xref ref-type="fig" rid="F3">Figs 14–21</xref><!--PageBreak--></tp:nomenclature><tp:treatment-sec sec-type="description" id="SECID0EUCAE"><title>Description.</title><p>
              <bold>Female (n = 9).</bold> <italic>Idiosoma</italic>. Length 473–507, width 400–438.</p><p>
              <italic>Dorsum</italic> (Fig. <xref ref-type="fig" rid="F3">14</xref>). Dorsal shield oval, smooth on whole surface except on anterior part. Dorso-central region with complement of 106 pairs of scimitar-shaped setae, 25–30 long (Fig. <xref ref-type="fig" rid="F3">15</xref>). Marginal shield united anteriorly with dorso-central region, with about 29 pairs of smooth and needle-like setae.</p><fig id="F3" position="float" orientation="portrait"><label>Figures 14–21.</label><caption><p>
          <italic><tp:taxon-name><tp:taxon-name-part taxon-name-part-type="genus">Oplitis</tp:taxon-name-part> <tp:taxon-name-part taxon-name-part-type="species">sarcinulus</tp:taxon-name-part></tp:taxon-name></italic> (female); <bold>14</bold> Dorsal view of idiosoma <bold>15</bold> Dorsal seta <bold>16</bold> Ventral view of idiosoma <bold>17</bold> Tritosternum <bold>18</bold> Epistome <bold>19</bold> Hypostome <bold>20</bold> Chelicera <bold>21</bold> Ventral view of idiosoma (Male).</p></caption><graphic xmlns:xlink="http://www.w3.org/1999/xlink" xlink:href="zookeys-610-013-g003.jpg" position="float" orientation="portrait" xlink:type="simple" id="oo_98897.jpg"/></fig><p>
              <italic>Venter</italic> (Fig. <xref ref-type="fig" rid="F3">16</xref>). Tritosternal base narrow, lacinia pilose, and three branched, lateral branches shorter than bifurcate median branch (Fig. <xref ref-type="fig" rid="F3">17</xref>). Sternal region smooth, united with endopodal shields. Genital shield smooth, 135–150 long and 108–128 wide, ratio length/width = 1.20–1.23, situated between coxae II–IV, anterior margin convex and posterior margin straight. Perigenital ring oblong, 175–200 long and 125–145 wide, ratio length/width = 1.40–1.53, extending slightly beyond posterior level of coxae IV, with 5 crenulations on both anterior and posterior margins; lateral margins smooth and continuous. Perigenital area with four pairs of short setae, lateral to genital shield; with two pairs of short setae near anterior margin, one pair near to posterior margin and one pair inserted between coxae IV on inguinal region. Pre-anal line present. Ventral shields with 4–5 pairs of scimitar-shaped setae, adanal setae <italic>Ad1</italic> scimitar-shaped and 20–22 long, <italic>Ad2</italic> smooth, needle-like, and 12–14 long. Peritremes with three subequal convolute branches. Pedofossae II–IV well developed. Pedofossae IV narrowing posteriorly and with a rounded tip.</p><p>
              <italic>Gnathosoma</italic> (Figs <xref ref-type="fig" rid="F3">18–20</xref>). Epistome three-branched and with serrated margin, median branch longer than laterals (Fig. <xref ref-type="fig" rid="F3">18</xref>). Corniculi short and horn-like; internal malae numerous and brushy, gnathosomal setae <italic>h1</italic> smooth, <italic>h2</italic> with a few barbs, <italic>h3</italic> and <italic>pc</italic> thickened and denticulated (Fig. <xref ref-type="fig" rid="F3">19</xref>). Cheliceral digits normal for the genus; movable digit 37 long, with one subdistal tooth and a terminal hook; fixed digit 40 long (from tip to the base of movable digit), with two teeth and a terminal hook; pilus dentilis setiform and minute (Fig. <xref ref-type="fig" rid="F3">20</xref>). Palptarsus with three-tined apotele. Leg lengths: legs I 245–250, legs II 210–220, legs III 175–188, and legs IV 213–225 long.</p><p>
              <bold>Male (n = 3).</bold> <italic>Idiosoma</italic>. Length 438–450, width 385–395.</p><p>
              <italic>Dorsum</italic>. Dorsal setae, shields and puncta as female.</p><p>
              <italic>Venter</italic> (Fig. <xref ref-type="fig" rid="F3">21</xref>). Ventral region (excluding exopodal shields) smooth, genital aperture rounded and located between coxae II–III. Perigenital ring 188–200 long, <!--PageBreak-->110–125 wide. Peritreme uni-convoluted, U-shaped in central part and without medial extension. <italic>Legs</italic>. Leg I 215–225, leg II 185–205, leg III 165–179, and leg IV 190–201 long.</p><!--PageBreak--></tp:treatment-sec><tp:treatment-sec sec-type="remarks" id="SECID0EUGAE"><title>Remarks.</title><p>
              <italic><tp:taxon-name><tp:taxon-name-part taxon-name-part-type="genus">Oplitis</tp:taxon-name-part> <tp:taxon-name-part taxon-name-part-type="species">sarcinulus</tp:taxon-name-part></tp:taxon-name></italic> was described from North Carolina (USA) by <xref ref-type="bibr" rid="B12">Hunter and Farrier (1976)</xref> in association with <italic><tp:taxon-name><tp:taxon-name-part taxon-name-part-type="genus">Tetramorium</tp:taxon-name-part> <tp:taxon-name-part taxon-name-part-type="species">caespitum</tp:taxon-name-part></tp:taxon-name></italic> Linnaeus, and is now recorded in Iran for the first time, from leaf-litter. Herein, we provide the complete description and illustration of this species based on adult female and male. <italic><tp:taxon-name><tp:taxon-name-part taxon-name-part-type="genus">Oplitis</tp:taxon-name-part> <tp:taxon-name-part taxon-name-part-type="species">sarcinulus</tp:taxon-name-part></tp:taxon-name></italic> is similar to <italic><tp:taxon-name><tp:taxon-name-part taxon-name-part-type="genus">Oplitis</tp:taxon-name-part> <tp:taxon-name-part taxon-name-part-type="species">leonardiana</tp:taxon-name-part></tp:taxon-name></italic> (Berlese, 1903) and <italic><tp:taxon-name><tp:taxon-name-part taxon-name-part-type="genus">Oplitis</tp:taxon-name-part> <tp:taxon-name-part taxon-name-part-type="species">pennsylvanica</tp:taxon-name-part></tp:taxon-name></italic> (Berlese, 1903). On the basis of some photomicrographs from three very good quality slides (No. 2/16, 2/17 and 2/19) kindly supplied by Dr. Nannelli (Istituto Sperimentale per la Zoologia Agraria, Florence, Italy), we found that these two species are clearly different from <italic><tp:taxon-name><tp:taxon-name-part taxon-name-part-type="genus">Oplitis</tp:taxon-name-part> <tp:taxon-name-part taxon-name-part-type="species">sarcinulus</tp:taxon-name-part></tp:taxon-name></italic>. It differs from <italic><tp:taxon-name><tp:taxon-name-part taxon-name-part-type="genus">Oplitis</tp:taxon-name-part> <tp:taxon-name-part taxon-name-part-type="species">leonardiana</tp:taxon-name-part></tp:taxon-name></italic> (Berlese, 1903) and <italic><tp:taxon-name><tp:taxon-name-part taxon-name-part-type="genus">Oplitis</tp:taxon-name-part> <tp:taxon-name-part taxon-name-part-type="species">pennsylvanica</tp:taxon-name-part></tp:taxon-name></italic> (Berlese, 1903) by the shape of the peritreme (M-shaped in <italic><tp:taxon-name><tp:taxon-name-part taxon-name-part-type="genus">Oplitis</tp:taxon-name-part> <tp:taxon-name-part taxon-name-part-type="species">sarcinulus</tp:taxon-name-part></tp:taxon-name></italic>, but U-shaped and with a small extension as Fig. <xref ref-type="fig" rid="F1">8</xref> in <italic><tp:taxon-name><tp:taxon-name-part taxon-name-part-type="genus">Oplitis</tp:taxon-name-part> <tp:taxon-name-part taxon-name-part-type="species">pennsylvanica</tp:taxon-name-part></tp:taxon-name></italic>, but with this U-shaped bend more compressed, posteriorly curved and directed posteriorly as Fig. <xref ref-type="fig" rid="F1">9</xref> in <italic><tp:taxon-name><tp:taxon-name-part taxon-name-part-type="genus">Oplitis</tp:taxon-name-part> <tp:taxon-name-part taxon-name-part-type="species">leonardiana</tp:taxon-name-part></tp:taxon-name></italic>), ventral shield (with 4–5 pairs of setae in <italic><tp:taxon-name><tp:taxon-name-part taxon-name-part-type="genus">Oplitis</tp:taxon-name-part> <tp:taxon-name-part taxon-name-part-type="species">sarcinulus</tp:taxon-name-part></tp:taxon-name></italic> and <italic><tp:taxon-name><tp:taxon-name-part taxon-name-part-type="genus">Oplitis</tp:taxon-name-part> <tp:taxon-name-part taxon-name-part-type="species">pennsylvanica</tp:taxon-name-part></tp:taxon-name></italic>, but 8–9 pairs in <italic><tp:taxon-name><tp:taxon-name-part taxon-name-part-type="genus">Oplitis</tp:taxon-name-part> <tp:taxon-name-part taxon-name-part-type="species">leonardiana</tp:taxon-name-part></tp:taxon-name></italic>), adanal setae <italic>Ad2</italic> (shorter than <italic>Ad1</italic> in <italic><tp:taxon-name><tp:taxon-name-part taxon-name-part-type="genus">Oplitis</tp:taxon-name-part> <tp:taxon-name-part taxon-name-part-type="species">sarcinulus</tp:taxon-name-part></tp:taxon-name></italic>, but as long as <italic>Ad1</italic> in both <italic><tp:taxon-name><tp:taxon-name-part taxon-name-part-type="genus">Oplitis</tp:taxon-name-part> <tp:taxon-name-part taxon-name-part-type="species">leonardiana</tp:taxon-name-part></tp:taxon-name></italic> and <italic><tp:taxon-name><tp:taxon-name-part taxon-name-part-type="genus">Oplitis</tp:taxon-name-part> <tp:taxon-name-part taxon-name-part-type="species">pennsylvanica</tp:taxon-name-part></tp:taxon-name></italic>), shape of genital shield (narrowly oval and elliptical in <italic><tp:taxon-name><tp:taxon-name-part taxon-name-part-type="genus">Oplitis</tp:taxon-name-part> <tp:taxon-name-part taxon-name-part-type="species">sarcinulus</tp:taxon-name-part></tp:taxon-name></italic> and <italic><tp:taxon-name><tp:taxon-name-part taxon-name-part-type="genus">Oplitis</tp:taxon-name-part> <tp:taxon-name-part taxon-name-part-type="species">leonardiana</tp:taxon-name-part></tp:taxon-name></italic>, but widely oval and beehive-shape in <italic><tp:taxon-name><tp:taxon-name-part taxon-name-part-type="genus">Oplitis</tp:taxon-name-part> <tp:taxon-name-part taxon-name-part-type="species">pennsylvanica</tp:taxon-name-part></tp:taxon-name></italic>), width and the number of posterior crenulations (narrow and with 5–6 crenulations in <italic><tp:taxon-name><tp:taxon-name-part taxon-name-part-type="genus">Oplitis</tp:taxon-name-part> <tp:taxon-name-part taxon-name-part-type="species">sarcinulus</tp:taxon-name-part></tp:taxon-name></italic>, but wide and with 9 crenulations in <italic><tp:taxon-name><tp:taxon-name-part taxon-name-part-type="genus">Oplitis</tp:taxon-name-part> <tp:taxon-name-part taxon-name-part-type="species">pennsylvanica</tp:taxon-name-part></tp:taxon-name></italic> and <italic><tp:taxon-name><tp:taxon-name-part taxon-name-part-type="genus">Oplitis</tp:taxon-name-part> <tp:taxon-name-part taxon-name-part-type="species">leonardiana</tp:taxon-name-part></tp:taxon-name></italic>), and pedofossae IV (narrow and with rounded distal end in <italic><tp:taxon-name><tp:taxon-name-part taxon-name-part-type="genus">Oplitis</tp:taxon-name-part> <tp:taxon-name-part taxon-name-part-type="species">sarcinulus</tp:taxon-name-part></tp:taxon-name></italic>, but wide, with pointed and rounded distal end in <italic><tp:taxon-name><tp:taxon-name-part taxon-name-part-type="genus">Oplitis</tp:taxon-name-part> <tp:taxon-name-part taxon-name-part-type="species">leonardiana</tp:taxon-name-part></tp:taxon-name></italic> and <italic><tp:taxon-name><tp:taxon-name-part taxon-name-part-type="genus">Oplitis</tp:taxon-name-part> <tp:taxon-name-part taxon-name-part-type="species">pennsylvanica</tp:taxon-name-part></tp:taxon-name></italic>).</p><p>The Iranian specimens agree well with the original description, however, <xref ref-type="bibr" rid="B12">Hunter and Farrier (1976)</xref> mentioned 6–7 crenulations on anterior and posterior margins of perigenital ring, respectively, and sternal region of perigenital ring with small punctuation, but with 5–6 crenulations and sternal region smooth in Iranian specimens.</p></tp:treatment-sec><tp:treatment-sec sec-type="material" id="SECID0EWPAE"><title>Material examined.</title><p>6 females and 3 males, Iran, Mazandaran province, Nowshahr, Kheyrood-Kenar forest, <named-content xmlns:xlink="http://www.w3.org/1999/xlink" content-type="dwc:verbatimCoordinates" xlink:type="simple"><named-content content-type="geo-json" specific-use="{&#34;type&#34;:&#34;Point&#34;,&#34;coordinates&#34;:[51.550000,36.566667]}" id="NCID0E6PAE" xlink:type="simple">36°34'N, 051°33'E</named-content></named-content>, altitude 636 m a.s.l., 5 July 2014, E. Babaeian coll., in leaf-litter. The type specimens are deposited in the Acarological Collection, Jalal Afshar Zoological Museum, Department of Plant Protection, Faculty of Agriculture, University of Tehran, Karaj, Iran.</p></tp:treatment-sec><tp:treatment-sec><!--Section generated to contain objects referenced in tp:taxon-treatment.--><fig id="F1" position="float" orientation="portrait"><label>Figures 1–9.</label><caption><p>
          <italic><tp:taxon-name><tp:taxon-name-part taxon-name-part-type="genus">Oplitis</tp:taxon-name-part> <tp:taxon-name-part taxon-name-part-type="species">exopodi</tp:taxon-name-part></tp:taxon-name></italic> (female): <bold>1</bold> Dorsal view of idiosoma <bold>2</bold> Dorsal seta <bold>3</bold> Ventral view of idiosoma <bold>4</bold> Tritosternum <bold>5</bold> Epistome <bold>6</bold> Hypostome <bold>7</bold> Chelicera. <italic><tp:taxon-name><tp:taxon-name-part taxon-name-part-type="genus">Oplitis</tp:taxon-name-part> <tp:taxon-name-part taxon-name-part-type="species">pennsylvanica</tp:taxon-name-part></tp:taxon-name></italic> (female): <bold>8</bold> Peritreme. <italic><tp:taxon-name><tp:taxon-name-part taxon-name-part-type="genus">Oplitis</tp:taxon-name-part> <tp:taxon-name-part taxon-name-part-type="species">leonardiana</tp:taxon-name-part></tp:taxon-name></italic> (female) <bold>9</bold> Peritreme.</p></caption><graphic xmlns:xlink="http://www.w3.org/1999/xlink" xlink:href="zookeys-610-013-g001.jpg" position="float" orientation="portrait" xlink:type="simple" id="oo_98894.jpg"/></fig></tp:treatment-sec><ref-list><ref id="B12"><mixed-citation xmlns:xlink="http://www.w3.org/1999/xlink" xlink:type="simple">
          <person-group><name name-style="western"><surname>Hunter</surname><given-names>PE</given-names></name><name name-style="western"><surname>Farrier</surname><given-names>MH</given-names></name></person-group> (<year>1976</year>) <article-title>Mites in the genus <italic><tp:taxon-name><tp:taxon-name-part taxon-name-part-type="genus">Oplitis</tp:taxon-name-part></tp:taxon-name></italic> Berlese (<tp:taxon-name><tp:taxon-name-part taxon-name-part-type="subclass">Acarina</tp:taxon-name-part></tp:taxon-name>: <tp:taxon-name><tp:taxon-name-part taxon-name-part-type="family">Uropodidae</tp:taxon-name-part></tp:taxon-name>) associated with ants (<tp:taxon-name><tp:taxon-name-part taxon-name-part-type="order">Hymenoptera</tp:taxon-name-part></tp:taxon-name>: <tp:taxon-name><tp:taxon-name-part taxon-name-part-type="family">Formicidae</tp:taxon-name-part></tp:taxon-name>) in the southeastern United States. Part II.</article-title> <source>Acarologia</source> <volume>18</volume>: <fpage>20</fpage>–<lpage>50</lpage>.</mixed-citation></ref></ref-list></tp:taxon-treatment>
